# Supplementary material for: Unexpected Course of Reaction Between (1E,3E)-1,4-Dinitro-1,3-butadiene and N-Methyl Azomethine Ylide—A Comprehensive Experimental and Quantum-Chemical Study
Source: Molecules. 2024 Oct 26;29(21):5066. doi: 10.3390/molecules29215066 (PMC11547607; doi:10.3390/molecules29215066)
Supplement: Supplementary file 1 [file molecules-29-05066-s001.zip]

Archive with 1 entries (1 files):
- molecules-3244651-supplementary.pdf
